# Supplementary material for: High-Capacity, Cooperative CO2 Capture in a Diamine-Appended Metal–Organic Framework through a Combined Chemisorptive and Physisorptive Mechanism
Source: J Am Chem Soc. 2024 Feb 24;146(9):6072–83. doi: 10.1021/jacs.3c13381 (PMC10921408; doi:10.1021/jacs.3c13381)
Supplement: Supplementary file 2 — ja3c13381_si_002.zip [file ja3c13381_si_002.zip]

Archive with 14 entries (12 files):
- Supporting Files/
- Supporting Files/checkcif_CO2-pip2-Mg2dobpdc.pdf
- __MACOSX/Supporting Files/._checkcif_CO2-pip2-Mg2dobpdc.pdf
- Supporting Files/.DS_Store
- __MACOSX/Supporting Files/._.DS_Store
- Supporting Files/DFT simulation of the proposed structure/
- Supporting Files/CO2-pip2-Mg2dobpdc_structure.cif
- __MACOSX/Supporting Files/._CO2-pip2-Mg2dobpdc_structure.cif
- Supporting Files/DFT simulation of the proposed structure/co2_150_phys_B.cif
- __MACOSX/Supporting Files/DFT simulation of the proposed structure/._co2_150_phys_B.cif
- Supporting Files/DFT simulation of the proposed structure/co2_150_phys_C.cif
- __MACOSX/Supporting Files/DFT simulation of the proposed structure/._co2_150_phys_C.cif
- Supporting Files/DFT simulation of the proposed structure/co2_150_phys_A.cif
- __MACOSX/Supporting Files/DFT simulation of the proposed structure/._co2_150_phys_A.cif
