# Supplementary material for: High-Capacity, Cooperative CO2 Capture in a Diamine-Appended Metal–Organic Framework through a Combined Chemisorptive and Physisorptive Mechanism
Source: J Am Chem Soc. 2024 Feb 24;146(9):6072–83. doi: 10.1021/jacs.3c13381 (PMC10921408; doi:10.1021/jacs.3c13381)
Supplement: Supplementary file 2 — ja3c13381_si_002.zip [file ja3c13381_si_002.zip › Supporting Files/CO2-pip2-Mg2dobpdc_structure.cif]

data_Mg2dobpdc_2pip2_3CO2

# start Validation Reply Form
_vrf_PLAT340_Mg2dobpdc_2pip2_3CO2
;
PROBLEM: Low Bond Precision on  C-C Bonds ...............    0.67692 Ang.  
RESPONSE: This amount of precision is due to the nature of the 
measurement and the framework. This structure is obtained by powder X-ray
diffraction. While the precision of this structure might be the lowest among
structures refined by powder X-ray diffraction, this framework contains
the flexible appended-diamine molecule, whose atomic coordinates are
difficult to refine even with hard restraints. The point of this structure
is the approximate position of the physorbed CO2, rather than
the atomic coordinates of the framework. The low precision of the bondlengths
can be overlooked.
;

_vrf_PLAT369_Mg2dobpdc_2pip2_3CO2
;
PROBLEM: Long   C(sp2)-C(sp2) Bond  C10      - C10_j    .       1.70 Ang.  
RESPONSE: This amount of precision is due to the nature of the 
measurement and the framework. This structure is obtained by powder X-ray
diffraction. While the precision of this structure might be the lowest among
structures refined by powder X-ray diffraction, this framework contains
the flexible appended-diamine molecule, whose atomic coordinates are
difficult to refine even with hard restraints. The point of this structure
is rather the approximate position of the physorbed CO2, rather than
the atomic coordinates of the framework. The low precision of the bondlengths
can be overlooked.
;
_vrf_PLAT601_Mg2dobpdc_2pip2_3CO2
;
PROBLEM: Unit Cell Contains Solvent Accessible VOIDS of .        443 Ang**3
RESPONSE: This amount of solvent accessible voids is common for highly porous
materials, of which this framework is one.
;
_vrf_PLAT241_Mg2dobpdc_2pip2_3CO2
;
PROBLEM: High   'MainMol' Ueq as Compared to Neighbors of         O2 Check 
RESPONSE: A single thermal displacement parameter was calculated for all the
atoms in the linker as is common practice in the refinement of metal organic
frameworks as there is commonly significant disorder among the linker atoms
that cannot be refined. In the case of this Mg2(dobpdc) framework, the biphenyl
moiety is likely disordered, which contributes to the overall high Uiso
for these atoms.
;
_vrf_PLAT242_Mg2dobpdc_2pip2_3CO2
;
PROBLEM: Low    'MainMol' Ueq as Compared to Neighbors of        Mg1 Check 
RESPONSE: A single thermal displacement parameter was calculated for all the
atoms in the linker as is common practice in the refinement of metal organic
frameworks as there is commonly significant disorder among the linker atoms
that cannot be refined.
;
_vrf_PLAT780_Mg2dobpdc_2pip2_3CO2
;
PROBLEM: Coordinates do not Form a Properly Connected Set     Please Do !  
RESPONSE: This alert comes from the diamine molecule appended to the Mg site.
Because of the flexibility of this moiety, we cannot refine the atomic
coordinates of this moiety, and the atomic coordinates are based on a model
structure obtained by DFT calculation.
;

_vrf_PLAT353_Mg2dobpdc_2pip2_3CO2
;
PROBLEM: Long   N-H (N0.87,N1.01A)  N12      - H19      .       1.01 Ang.  
RESPONSE: All hydrogen atoms were calculated and therefore the bondlengths are 
not meaningful.
;
_vrf_PLAT410_Mg2dobpdc_2pip2_3CO2
;
PROBLEM: Short Intra H...H Contact  H1       ..H3       .       1.92 Ang.  
RESPONSE: All hydrogen atoms were calculated and therefore the bondlengths are 
not meaningful.
;
_vrf_PLAT411_Mg2dobpdc_2pip2_3CO2
;
PROBLEM: Short Inter H...H Contact  H1       ..H2       .       2.13 Ang.  
RESPONSE: All hydrogen atoms were calculated and therefore the bondlengths are 
not meaningful.
;
_vrf_PLAT761_Mg2dobpdc_2pip2_3CO2
;
PROBLEM: CIF Contains no X-H Bonds ......................     Please Check 
RESPONSE: All hydrogen atoms were calculated and therefore the bondlengths are 
not meaningful.
;
_vrf_PLAT762_Mg2dobpdc_2pip2_3CO2
;
PROBLEM: CIF Contains no X-Y-H or H-Y-H Angles ..........     Please Check 
RESPONSE: All hydrogen atoms were calculated and therefore the bond angles are 
not meaningful.
;
# end Validation Reply Form

_chemical_name_common            Mg2dobpdc_2pip2_3CO2
_chemical_name_systematic        ?
_chemical_formula_moiety         'C15 H19 Mg N2 O5, 0.445(C O2)'
_chemical_formula_sum            'C15.45 H19 Mg N2 O5.89'
_chemical_melting_point          ?
_chemical_formula_weight         351.22


loop_
_atom_type_symbol
_atom_type_description
_atom_type_scat_source

C C 'International Tables Vol C Tables 4.2.6.8 and 6.1.1.4'
H H 'International Tables Vol C Tables 4.2.6.8 and 6.1.1.4'
Mg Mg 'International Tables Vol C Tables 4.2.6.8 and 6.1.1.4'
N N 'International Tables Vol C Tables 4.2.6.8 and 6.1.1.4'
O O 'International Tables Vol C Tables 4.2.6.8 and 6.1.1.4'

#==============================================================================

# 1. POWDER SPECIMEN AND CRYSTAL DATA

_exptl_crystal_colour            white
_exptl_crystal_description	 		powder
_exptl_crystal_density_diffrn		1.211
_diffrn_ambient_temperature      298
_diffrn_ambient_pressure         ?
_symmetry_cell_setting           Trigonal
_symmetry_space_group_name_h-m   'P 32 2 1'
_symmetry_space_group_name_Hall  'P 32 2"'
_symmetry_Int_Tables_number      154
_chemical_absolute_configuration ?
_diffrn_radiation_probe          x-ray
_diffrn_radiation_type           synchrotron
_diffrn_radiation_wavelength     0.45415
_diffrn_source_type              ?
_cell_measurement_temperature    298
_cell_length_a  		  21.7441(11)
_cell_length_b  		 21.7441(11)
_cell_length_c  		 7.0248(6)
_cell_angle_alpha 		 90
_cell_angle_beta  		 90
_cell_angle_gamma 		 120
_cell_volume 			 2876.4(4)
_cell_formula_units_Z 6


loop_
_symmetry_equiv_pos_site_id
_symmetry_equiv_pos_as_xyz
1 x,y,z
2 -x+y,-x,z+1/3
3 -y,x-y,z-1/3
4 y,x,-z
5 x-y,-y,-z+1/3
6 -x,-x+y,-z-1/3

# The next three fields give the specimen dimensions in mm.  The equatorial 
# plane contains the incident and diffracted beam.

_pd_spec_size_axial              10 # perpendicular to 
# equatorial plane

_pd_spec_size_equat              0.5 # parallel to 
# scattering vector 
# in transmission

_pd_spec_size_thick              ? # parallel to 
# scattering vector 
# in reflection

# The next five fields are character fields that describe the specimen.

_pd_spec_mounting                
;
packed powder in borosilicate glass capillary
;
_pd_spec_mount_mode              transmission # options are 'reflection' 
# or 'transmission'

_pd_spec_shape                   cylinder # options are 'cylinder',
# 'flat_sheet' or 'irregular'

_pd_char_particle_morphology     ?
_pd_char_colour                 colorless # use ICDD colour descriptions

# The next four fields are normally only needed for transmission experiments.
_exptl_absorpt_coefficient_mu    ?
_exptl_absorpt_correction_type   ?
_exptl_absorpt_correction_T_min  ?
_exptl_absorpt_correction_T_max  ?

#==============================================================================

# 2. EXPERIMENTAL DATA

_exptl_special_details           
; ?
;

# This following item is used to identify the equipment used to record the
# powder pattern when the diffractogram was measured at a laboratory
# other than the authors' home institution, e.g. when neutron or synchrotron
# radiation is used.

_pd_instr_location               
; Advanced Photon Source, Argonne National Laboratory
;

_diffrn_source_target            ?
_diffrn_measurement_device_type  custom
_diffrn_detector_type            'Perkin Elmer a-Si Flat Panel'
_pd_meas_scan_method             'fixed'
# options are 'step', 'cont',
# 'tof', 'fixed' or
# 'disp' (= dispersive)
_pd_meas_special_details         
;  ?
;

# The following six items are used for angular dispersive measurements only.

_diffrn_radiation_monochromator  'DCM Si(111)'

# The following four items give details of the measured (not processed)
# powder pattern.  Angles are in degrees.

_pd_meas_number_of_points        2500
_pd_meas_2theta_range_min        0.45
_pd_meas_2theta_range_max        14.236148
_pd_meas_2theta_range_inc        0.005517


# The following three items are used for time-of-flight measurements only.

_pd_instr_dist_src/spec          ? 
_pd_instr_dist_spec/detc         ?
_pd_meas_2theta_fixed            ?

# The following fields are used to identify the programs used.

_computing_data_collection       ?
_computing_cell_refinement       'TOPAS, Bruker AXS 2005, Karlsruhe, Germany'
_computing_data_reduction        ?
_computing_structure_solution    'TOPAS, Bruker AXS 2005, Karlsruhe, Germany'
_computing_structure_refinement  'TOPAS, Bruker AXS 2005, Karlsruhe, Germany'
_computing_molecular_graphics    ?
_computing_publication_material  'TOPAS, Bruker AXS 2005, Karlsruhe, Germany'

#==============================================================================

# 3. REFINEMENT DATA

# Use the next field to give any special details about the fitting of the
# powder pattern.

_pd_proc_ls_special_details
;
;

# The next three items are given as text
_pd_proc_ls_profile_function     'fundamental parameters approach'
_pd_proc_ls_background_function  'Chebychev polynomial'
_pd_proc_ls_pref_orient_corr     none
_pd_proc_ls_prof_R_factor        0.0390 #Rp
_pd_proc_ls_prof_wR_factor       0.0574 #Rwp
_pd_proc_ls_prof_wR_expected     0.0163 #Rexp
_refine_ls_R_I_factor		 0.0160 #RBragg

_refine_ls_structure_factor_coef Inet
_refine_ls_matrix_type           fullcycle
_refine_ls_weighting_scheme      sigma
_refine_ls_hydrogen_treatment    constr
_refine_ls_extinction_method     none
_refine_ls_extinction_coef       ?
_refine_ls_number_parameters     86
_refine_ls_number_restraints     56
_refine_ls_number_constraints    0
# The following item is 'CHI squared'
_refine_ls_goodness_of_fit_all   3.52

_refine_ls_restrained_S_all      ?
_refine_ls_restrained_S_obs      ?
_refine_ls_shift/su_max          .01
_refine_ls_shift/su_mean         ?

_refine_special_details          
; ?
;

# The following four items apply to angular dispersive measurements.
# 2theta minimum, maximum and increment (in degrees) are for the 
# intensities used in the refinement.
_pd_proc_2theta_range_min        1.00
_pd_proc_2theta_range_max        14.236148
_pd_proc_2theta_range_inc        0.005


loop_
_pd_proc_wavelength
0.45415

_pd_block_diffractogram_id       ? # The id used for the block
# containing the powder 
# pattern profile (section 11).

# Give appropriate details in the next two text fields.
_pd_proc_info_excluded_regions   ?
_pd_proc_info_data_reduction     ?

#==============================================================================

# 4. ATOMIC COORDINATES AND DISPLACEMENT PARAMETERS

loop_
_atom_site_label
_atom_site_type_symbol
_atom_site_symmetry_multiplicity
_atom_site_fract_x
_atom_site_fract_y
_atom_site_fract_z
_atom_site_occupancy
_atom_site_U_iso_or_equiv
_atom_site_thermal_displace_type

Mg1 Mg   6 0.59859(317) 0.28663(447) 0.70401(1098) 1 0.0101(275) Uiso
O2 O   6 0.61146(1076) 0.22811(1419) 0.50131(4176) 1 0.1343(218) Uiso
O3 O   6 0.63384(743) 0.29175(708) 0.12475(2399) 1 0.1343(218) Uiso
O4 O   6 0.57054(950) 0.21277(981) -0.10592(2754) 1 0.1343(218) Uiso
C5 C   6 0.58805(1785) 0.22728(2252) 0.07289(4518) 1 0.1343(218) Uiso
C6 C   6 0.56446(2646) 0.16649(2825) 0.19835(11079) 1 0.1343(218) Uiso
C7 C   6 0.57081(1896) 0.16758(2672) 0.41734(12443) 1 0.1343(218) Uiso
C8 C   6 0.54410(2217) 0.10335(3924) 0.50873(3625) 1 0.1343(218) Uiso
C9 C   6 0.51112(1748) 0.03840(2455) 0.41567(10105) 1 0.1343(218) Uiso
C10 C   6 0.50362(1569) 0.03473(2236) 0.21758(11063) 1 0.1343(218) Uiso
C11 C   6 0.53774(2536) 0.10314(4250) 0.10946(4826) 1 0.1343(218) Uiso
N12 N   6 0.47772(927) 0.25507(842) 0.25612(3444) 1 0.0513(163) Uiso
C13 C   6 0.46612(1401) 0.30105(984) 0.12195(4051) 1 0.0513(163) Uiso
C14 C   6 0.39048(1295) 0.25589(816) 0.04456(2853) 1 0.0513(163) Uiso
N15 N   6 0.38291(861) 0.21000(878) 0.87358(2100) 1 0.0513(163) Uiso 
C16 C   6 0.41145(890) 0.15985(1378) 0.90199(3147) 1 0.0513(163) Uiso
C17 C   6 0.36322(1381) 0.09630(1030) 0.02616(2163) 1 0.0513(163) Uiso
C18 C   6 0.05596(623) 0.28858(1195) 0.06009(2318) 1 0.0513(163) Uiso
C19 C   6 0.25837(1142) 0.10604(1462) 0.92149(3219) 1 0.0513(163) Uiso
C20 C   6 0.30729(1498) 0.17062(1361) 0.80106(3063) 1 0.0513(163) Uiso
O21 O   6 0.50062(556) 0.23731(688) 0.57260(2445) 1 0.0513(163) Uiso
O22 O   6 0.39803(673) 0.21734(579) 0.47885(1912) 1 0.0513(163) Uiso
C23 C   6 0.46541(1101) 0.25026(923) 0.45084(4242) 1 0.0513(163) Uiso
O24 O   6 0.01250(1032) 0.68399(1394) 0.67052(2142) 0.89(14) 0.1267(1121) Uiso
C25 C   3 0 0.67793(3625) 0.8333333 0.89(14) 0.1267(1121) Uiso
H1  H    6  0.490792 -0.010393  0.497922  1 0.1343(218) Uiso
H2  H    6  0.549118  0.103463  0.662989  1 0.1343(218) Uiso
H3  H    6  0.541135  0.101850 -0.045018  1 0.1343(218) Uiso
H4  H    6  0.504420  0.318099  0.005980  1 0.0513(163) Uiso
H5  H    6  0.471060  0.347158  0.196862  1 0.0513(163) Uiso
H6  H    6  0.371226  0.291629  0.003944  1 0.0513(163) Uiso
H7  H    6  0.356868  0.221561  0.158453  1 0.0513(163) Uiso
H8  H    6  0.307601  0.152920 -0.343773  1 0.0513(163) Uiso
H9  H    6  0.286435  0.206900 -0.200893  1 0.0513(163) Uiso
H10 H    6  0.253216  0.123640  0.062701  1 0.0513(163) Uiso
H11 H    6  0.206257  0.077783 -0.145369  1 0.0513(163) Uiso
H12 H    6  0.254268  0.011549  0.031859  1 0.0513(163) Uiso
H13 H    6  0.291270  0.036061 -0.200289  1 0.0513(163) Uiso
H14 H    6  0.463391  0.188857 -0.030502  1 0.0513(163) Uiso
H15 H    6  0.417305  0.140794 -0.236412  1 0.0513(163) Uiso
H16 H    6  0.360160  0.114790  0.168020  1 0.0513(163) Uiso
H17 H    6  0.385031  0.060930  0.035965  1 0.0513(163) Uiso
H18 H    6  0.412465  0.243849 -0.231849  1 0.0513(163) Uiso
H19 H    6  0.529761  0.269826  0.241969  1 0.0513(163) Uiso
#==============================================================================

#5. MOLECULAR GEOMETRY

loop_
  _geom_bond_atom_site_label_1
  _geom_bond_atom_site_label_2
  _geom_bond_distance
  _geom_bond_site_symmetry_1
  _geom_bond_site_symmetry_2
  _geom_bond_publ_flag

Mg1 O2  2.0(4) 1_555 1_555 no
Mg1 O4 1.9(2) 1_555 1_556 no
Mg1 O3 2.15(18) 1_555 3_656 no
Mg1 O2 2.2(3) 1_555 2_665 no
Mg1 O3 2.3(3) 1_555 2_665 no
O2 C7 1.3(7) 1_555 1_555 no
O3 C5 1.3(4) 1_555 1_555 no
O4 C5 1.3(6) 1_555 1_555 no
C5 C6 1.5(9) 1_555 1_555 no
C6 C7 1.5(12) 1_555 1_555 no
C7 C8 1.4(11) 1_555 1_555 no
C8 C9 1.4(10) 1_555 1_555 no
C9 C10 1.4(12) 1_555 1_555 no
C10 C11 1.5(10) 1_555 1_555 no
C11 C6 1.4(11) 1_555 1_555 no
C10 C10 1.5(12) 1_555 5_555 no
Mg1 O21 2.06(18) 1_555 1_555 no
O21 C23 1.3(4) 1_555 1_555 no
C23 O22 1.3(3) 1_555 1_555 no
C23 N12 1.4(5) 1_555 1_555 no
N12 C13 1.5(4) 1_555 1_555 no
C13 C14 1.5(4) 1_555 1_555 no
C14 N15 1.5(3) 1_555 1_554 no
N15 C16 1.5(4) 1_555 1_555 no
C16 C17 1.5(3) 1_555 1_556 no
C17 C18 1.5(3) 1_555 4_555 no
C18 C19 1.5(4) 1_555 4_556 no
C19 C20 1.5(3) 1_555 1_555 no
C20 N15 1.5(3) 1_555 1_555 no
O24 C25 1.2(2) 1_555 1_555 no

loop_
  _geom_angle_atom_site_label_1
  _geom_angle_atom_site_label_2
  _geom_angle_atom_site_label_3
  _geom_angle
  _geom_angle_site_symmetry_1
  _geom_angle_site_symmetry_2
  _geom_angle_site_symmetry_3
  _geom_angle_publ_flag

O2 Mg1 O4 93(13) 1_555 1_555 1_556 no
O21 Mg1 O2 78(10) 1_555 1_555 1_555 no
#O2 C7 C8 125(5) 1_555 1_555 1_555 no
#C7 C8 C9 125(5) 1_555 1_555 1_555 no
#C8 C9 C10 120(50) 1_555 1_555 1_555 no
#C9 C10 C11 123(3) 1_555 1_555 1_555 no
#C11 C6 C5 115(5) 1_555 1_555 1_555 no
#O3 C5 O4 125(5) 1_555 1_555 1_555 no
#C6 C5 O4 114(6) 1_555 1_555 1_555 no
#C6 C5 O3 120(50) 1_555 1_555 1_555 no
#O22 C23 O21 115(5) 1_555 1_555 1_555 no
#N12 C23 O21 123(3) 1_555 1_555 1_555 no
#C13 N12 C23 126(4) 1_555 1_555 1_555 no
#C14 C13 N12 106(16) 1_555 1_555 1_555 no
#C13 C14 N15 120(20) 1_555 1_555 1_554 no
#C14 N15 C16 115(19) 1_556 1_555 1_555 no
#C17 C16 N15 113(19) 1_556 1_555 1_555 no
#C18 C17 C16 110(17) 4_555 1_555 1_554 no
#C19 C18 C17 110(15) 4_556 1_555 4_555 no
#C18 C19 C20 110(20) 4_556 1_555 1_555 no
#C19 C20 N15 110(20) 1_555 1_555 1_555 no
#O24 C25 O24 166(13) 6_557 1_555 1_555 no

#END


  
