# Supplementary material for: High-Capacity, Cooperative CO2 Capture in a Diamine-Appended Metal–Organic Framework through a Combined Chemisorptive and Physisorptive Mechanism
Source: J Am Chem Soc. 2024 Feb 24;146(9):6072–83. doi: 10.1021/jacs.3c13381 (PMC10921408; doi:10.1021/jacs.3c13381)
Supplement: Supplementary file 2 — ja3c13381_si_002.zip [file ja3c13381_si_002.zip › Supporting Files/DFT simulation of the proposed structure/co2_150_phys_B.cif]

#======================================================================

# CRYSTAL DATA

#----------------------------------------------------------------------

data_VESTA_phase_1


_chemical_name_common                  'co2_150_phys2'
_cell_length_a                         21.14277
_cell_length_b                         21.14277
_cell_length_c                         6.98419
_cell_angle_alpha                      90
_cell_angle_beta                       90
_cell_angle_gamma                      120
_space_group_name_H-M_alt              'P 1'
_space_group_IT_number                 1

loop_
_space_group_symop_operation_xyz
   'x, y, z'

loop_
   _atom_site_label
   _atom_site_occupancy
   _atom_site_fract_x
   _atom_site_fract_y
   _atom_site_fract_z
   _atom_site_adp_type
   _atom_site_B_iso_or_equiv
   _atom_site_type_symbol
   Mg1        1.0     0.597957      0.303089      0.184329     Biso  1.000000 Mg
   Mg2        1.0     0.696912      0.294869      0.850996     Biso  1.000000 Mg
   Mg3        1.0     0.705131      0.402043      0.517662     Biso  1.000000 Mg
   Mg4        1.0     0.303089      0.597957      0.815671     Biso  1.000000 Mg
   Mg5        1.0     0.294869      0.696912      0.149004     Biso  1.000000 Mg
   Mg6        1.0     0.402043      0.705132      0.482338     Biso  1.000000 Mg
   O1         1.0     0.599189      0.230230      0.994619     Biso  1.000000 O
   O2         1.0     0.769770      0.368959      0.661286     Biso  1.000000 O
   O3         1.0     0.631041      0.400811      0.327953     Biso  1.000000 O
   O4         1.0     0.230230      0.599189      0.005381     Biso  1.000000 O
   O5         1.0     0.368959      0.769770      0.338714     Biso  1.000000 O
   O6         1.0     0.400811      0.631041      0.672048     Biso  1.000000 O
   O7         1.0     0.625220      0.294329      0.640312     Biso  1.000000 O
   O8         1.0     0.705671      0.330891      0.306978     Biso  1.000000 O
   O9         1.0     0.669109      0.374780      0.973645     Biso  1.000000 O
   O10        1.0     0.294329      0.625220      0.359688     Biso  1.000000 O
   O11        1.0     0.330891      0.705671      0.693021     Biso  1.000000 O
   O12        1.0     0.374780      0.669109      0.026355     Biso  1.000000 O
   O13        1.0     0.548421      0.229236      0.403024     Biso  1.000000 O
   O14        1.0     0.770764      0.319185      0.069691     Biso  1.000000 O
   O15        1.0     0.680815      0.451579      0.736358     Biso  1.000000 O
   O16        1.0     0.229236      0.548421      0.596976     Biso  1.000000 O
   O17        1.0     0.319185      0.770764      0.930309     Biso  1.000000 O
   O18        1.0     0.451579      0.680815      0.263642     Biso  1.000000 O
   O19        1.0     0.499635      0.294738      0.102179     Biso  1.000000 O
   O20        1.0     0.705262      0.204898      0.768845     Biso  1.000000 O
   O21        1.0     0.795102      0.500365      0.435512     Biso  1.000000 O
   O22        1.0     0.294738      0.499635      0.897821     Biso  1.000000 O
   O23        1.0     0.204898      0.705262      0.231155     Biso  1.000000 O
   O24        1.0     0.500365      0.795102      0.564488     Biso  1.000000 O
   O25        1.0     0.391099      0.265413      0.964184     Biso  1.000000 O
   O26        1.0     0.734586      0.125686      0.630850     Biso  1.000000 O
   O27        1.0     0.874314      0.608901      0.297517     Biso  1.000000 O
   O28        1.0     0.265413      0.391099      0.035816     Biso  1.000000 O
   O29        1.0     0.125686      0.734586      0.369150     Biso  1.000000 O
   O30        1.0     0.608901      0.874314      0.702483     Biso  1.000000 O
   O31        1.0     0.164991      0.110908      0.908744     Biso  1.000000 O
   O32        1.0     0.889092      0.054083      0.575411     Biso  1.000000 O
   O33        1.0     0.945917      0.835009      0.242078     Biso  1.000000 O
   O34        1.0     0.110908      0.164991      0.091256     Biso  1.000000 O
   O35        1.0     0.054083      0.889092      0.424589     Biso  1.000000 O
   O36        1.0     0.835009      0.945917      0.757922     Biso  1.000000 O
   C1         1.0     0.547237      0.171392      0.904553     Biso  1.000000 C
   C2         1.0     0.828608      0.375845      0.571219     Biso  1.000000 C
   C3         1.0     0.624155      0.452763      0.237886     Biso  1.000000 C
   C4         1.0     0.171392      0.547237      0.095448     Biso  1.000000 C
   C5         1.0     0.375845      0.828608      0.428781     Biso  1.000000 C
   C6         1.0     0.452764      0.624155      0.762114     Biso  1.000000 C
   C7         1.0     0.535902      0.168409      0.701189     Biso  1.000000 C
   C8         1.0     0.831591      0.367493      0.367856     Biso  1.000000 C
   C9         1.0     0.632507      0.464098      0.034523     Biso  1.000000 C
   C10        1.0     0.168409      0.535902      0.298811     Biso  1.000000 C
   C11        1.0     0.367493      0.831591      0.632144     Biso  1.000000 C
   C12        1.0     0.464098      0.632507      0.965477     Biso  1.000000 C
   C13        1.0     0.489079      0.100929      0.614284     Biso  1.000000 C
   C14        1.0     0.899071      0.388150      0.280951     Biso  1.000000 C
   C15        1.0     0.611850      0.510921      0.947617     Biso  1.000000 C
   C16        1.0     0.100929      0.489079      0.385716     Biso  1.000000 C
   C17        1.0     0.388150      0.899071      0.719049     Biso  1.000000 C
   C18        1.0     0.510921      0.611850      0.052383     Biso  1.000000 C
   C19        1.0     0.449634      0.035932      0.716312     Biso  1.000000 C
   C20        1.0     0.964068      0.413702      0.382979     Biso  1.000000 C
   C21        1.0     0.586298      0.550366      0.049645     Biso  1.000000 C
   C22        1.0     0.035932      0.449634      0.283688     Biso  1.000000 C
   C23        1.0     0.413702      0.964068      0.617021     Biso  1.000000 C
   C24        1.0     0.550366      0.586298      0.950355     Biso  1.000000 C
   C25        1.0     0.454562      0.041850      0.919326     Biso  1.000000 C
   C26        1.0     0.958150      0.412712      0.585992     Biso  1.000000 C
   C27        1.0     0.587288      0.545438      0.252659     Biso  1.000000 C
   C28        1.0     0.041850      0.454562      0.080674     Biso  1.000000 C
   C29        1.0     0.412712      0.958150      0.414008     Biso  1.000000 C
   C30        1.0     0.545438      0.587288      0.747341     Biso  1.000000 C
   C31        1.0     0.501782      0.106983      0.009820     Biso  1.000000 C
   C32        1.0     0.893017      0.394800      0.676486     Biso  1.000000 C
   C33        1.0     0.605200      0.498218      0.343153     Biso  1.000000 C
   C34        1.0     0.106983      0.501782      0.990180     Biso  1.000000 C
   C35        1.0     0.394800      0.893017      0.323514     Biso  1.000000 C
   C36        1.0     0.498218      0.605200      0.656847     Biso  1.000000 C
   C37        1.0     0.572040      0.233831      0.574360     Biso  1.000000 C
   C38        1.0     0.766169      0.338210      0.241027     Biso  1.000000 C
   C39        1.0     0.661791      0.427960      0.907693     Biso  1.000000 C
   C40        1.0     0.233831      0.572040      0.425640     Biso  1.000000 C
   C41        1.0     0.338210      0.766169      0.758973     Biso  1.000000 C
   C42        1.0     0.427960      0.661790      0.092307     Biso  1.000000 C
   C43        1.0     0.455865      0.306739      0.599976     Biso  1.000000 C
   C44        1.0     0.693261      0.149126      0.266642     Biso  1.000000 C
   C45        1.0     0.850874      0.544135      0.933309     Biso  1.000000 C
   C46        1.0     0.306739      0.455865      0.400024     Biso  1.000000 C
   C47        1.0     0.149126      0.693261      0.733358     Biso  1.000000 C
   C48        1.0     0.544135      0.850874      0.066691     Biso  1.000000 C
   C49        1.0     0.404744      0.224574      0.561146     Biso  1.000000 C
   C50        1.0     0.775426      0.180170      0.227812     Biso  1.000000 C
   C51        1.0     0.819830      0.595256      0.894479     Biso  1.000000 C
   C52        1.0     0.224574      0.404744      0.438854     Biso  1.000000 C
   C53        1.0     0.180170      0.775426      0.772188     Biso  1.000000 C
   C54        1.0     0.595256      0.819830      0.105521     Biso  1.000000 C
   C55        1.0     0.368018      0.137144      0.279679     Biso  1.000000 C
   C56        1.0     0.862856      0.230874      0.946346     Biso  1.000000 C
   C57        1.0     0.769126      0.631982      0.613013     Biso  1.000000 C
   C58        1.0     0.137144      0.368018      0.720321     Biso  1.000000 C
   C59        1.0     0.230874      0.862856      0.053654     Biso  1.000000 C
   C60        1.0     0.631982      0.769126      0.386987     Biso  1.000000 C
   C61        1.0     0.304125      0.209289      0.333181     Biso  1.000000 C
   C62        1.0     0.790711      0.094837      0.999848     Biso  1.000000 C
   C63        1.0     0.905163      0.695875      0.666515     Biso  1.000000 C
   C64        1.0     0.209289      0.304126      0.666819     Biso  1.000000 C
   C65        1.0     0.094837      0.790711      0.000152     Biso  1.000000 C
   C66        1.0     0.695875      0.905163      0.333485     Biso  1.000000 C
   C67        1.0     0.240560      0.142541      0.431205     Biso  1.000000 C
   C68        1.0     0.857459      0.098019      0.097872     Biso  1.000000 C
   C69        1.0     0.901981      0.759440      0.764539     Biso  1.000000 C
   C70        1.0     0.142541      0.240560      0.568795     Biso  1.000000 C
   C71        1.0     0.098019      0.857459      0.902128     Biso  1.000000 C
   C72        1.0     0.759440      0.901981      0.235461     Biso  1.000000 C
   C73        1.0     0.233952      0.069847      0.363750     Biso  1.000000 C
   C74        1.0     0.930153      0.164104      0.030417     Biso  1.000000 C
   C75        1.0     0.835896      0.766048      0.697084     Biso  1.000000 C
   C76        1.0     0.069847      0.233952      0.636250     Biso  1.000000 C
   C77        1.0     0.164104      0.930153      0.969583     Biso  1.000000 C
   C78        1.0     0.766048      0.835896      0.302916     Biso  1.000000 C
   C79        1.0     0.307357      0.071280      0.385899     Biso  1.000000 C
   C80        1.0     0.928720      0.236077      0.052566     Biso  1.000000 C
   C81        1.0     0.763923      0.692643      0.719233     Biso  1.000000 C
   C82        1.0     0.071280      0.307357      0.614101     Biso  1.000000 C
   C83        1.0     0.236077      0.928720      0.947434     Biso  1.000000 C
   C84        1.0     0.692643      0.763923      0.280767     Biso  1.000000 C
   C85        1.0     0.459604      0.290916      0.954672     Biso  1.000000 C
   C86        1.0     0.709084      0.168688      0.621338     Biso  1.000000 C
   C87        1.0     0.831312      0.540396      0.288005     Biso  1.000000 C
   C88        1.0     0.290916      0.459604      0.045328     Biso  1.000000 C
   C89        1.0     0.168688      0.709084      0.378662     Biso  1.000000 C
   C90        1.0     0.540396      0.831312      0.711995     Biso  1.000000 C
   C91        1.0     0.138345      0.138345      0.000000     Biso  1.000000 C
   C92        1.0     0.861655      0.000000      0.666667     Biso  1.000000 C
   C93        1.0     1.000000      0.861655      0.333333     Biso  1.000000 C
   H1         1.0     0.423690      0.993722      0.007110     Biso  1.000000 H
   H2         1.0     0.006278      0.429968      0.673777     Biso  1.000000 H
   H3         1.0     0.570032      0.576310      0.340444     Biso  1.000000 H
   H4         1.0     0.993722      0.423690      0.992890     Biso  1.000000 H
   H5         1.0     0.429968      0.006278      0.326223     Biso  1.000000 H
   H6         1.0     0.576310      0.570032      0.659556     Biso  1.000000 H
   H7         1.0     0.508673      0.109715      0.164278     Biso  1.000000 H
   H8         1.0     0.890285      0.398958      0.830945     Biso  1.000000 H
   H9         1.0     0.601042      0.491327      0.497612     Biso  1.000000 H
   H10        1.0     0.109715      0.508673      0.835722     Biso  1.000000 H
   H11        1.0     0.398958      0.890285      0.169055     Biso  1.000000 H
   H12        1.0     0.491327      0.601042      0.502388     Biso  1.000000 H
   H13        1.0     0.487870      0.100603      0.459463     Biso  1.000000 H
   H14        1.0     0.899397      0.387268      0.126130     Biso  1.000000 H
   H15        1.0     0.612732      0.512130      0.792796     Biso  1.000000 H
   H16        1.0     0.100603      0.487870      0.540537     Biso  1.000000 H
   H17        1.0     0.387268      0.899397      0.873870     Biso  1.000000 H
   H18        1.0     0.512130      0.612732      0.207204     Biso  1.000000 H
   H19        1.0     0.424509      0.335191      0.607347     Biso  1.000000 H
   H20        1.0     0.664809      0.089319      0.274013     Biso  1.000000 H
   H21        1.0     0.910681      0.575491      0.940680     Biso  1.000000 H
   H22        1.0     0.335191      0.424509      0.392653     Biso  1.000000 H
   H23        1.0     0.089319      0.664809      0.725987     Biso  1.000000 H
   H24        1.0     0.575491      0.910681      0.059320     Biso  1.000000 H
   H25        1.0     0.496629      0.331299      0.486034     Biso  1.000000 H
   H26        1.0     0.668701      0.165330      0.152700     Biso  1.000000 H
   H27        1.0     0.834670      0.503371      0.819367     Biso  1.000000 H
   H28        1.0     0.331299      0.496629      0.513966     Biso  1.000000 H
   H29        1.0     0.165330      0.668701      0.847299     Biso  1.000000 H
   H30        1.0     0.503371      0.834670      0.180633     Biso  1.000000 H
   H31        1.0     0.358944      0.203078      0.660007     Biso  1.000000 H
   H32        1.0     0.796922      0.155866      0.326674     Biso  1.000000 H
   H33        1.0     0.844134      0.641056      0.993340     Biso  1.000000 H
   H34        1.0     0.203078      0.358944      0.339993     Biso  1.000000 H
   H35        1.0     0.155866      0.796922      0.673326     Biso  1.000000 H
   H36        1.0     0.641056      0.844134      0.006660     Biso  1.000000 H
   H37        1.0     0.434544      0.195676      0.582423     Biso  1.000000 H
   H38        1.0     0.804324      0.238868      0.249089     Biso  1.000000 H
   H39        1.0     0.761132      0.565456      0.915756     Biso  1.000000 H
   H40        1.0     0.195676      0.434544      0.417577     Biso  1.000000 H
   H41        1.0     0.238868      0.804324      0.750911     Biso  1.000000 H
   H42        1.0     0.565456      0.761132      0.084244     Biso  1.000000 H
   H43        1.0     0.414590      0.248953      0.265534     Biso  1.000000 H
   H44        1.0     0.751047      0.165636      0.932200     Biso  1.000000 H
   H45        1.0     0.834364      0.585410      0.598867     Biso  1.000000 H
   H46        1.0     0.248953      0.414590      0.734466     Biso  1.000000 H
   H47        1.0     0.165637      0.751047      0.067800     Biso  1.000000 H
   H48        1.0     0.585410      0.834364      0.401133     Biso  1.000000 H
   H49        1.0     0.421720      0.142534      0.295041     Biso  1.000000 H
   H50        1.0     0.857466      0.279186      0.961708     Biso  1.000000 H
   H51        1.0     0.720814      0.578280      0.628374     Biso  1.000000 H
   H52        1.0     0.142534      0.421720      0.704959     Biso  1.000000 H
   H53        1.0     0.279186      0.857466      0.038292     Biso  1.000000 H
   H54        1.0     0.578280      0.720814      0.371626     Biso  1.000000 H
   H55        1.0     0.546502      0.324652      0.768988     Biso  1.000000 H
   H56        1.0     0.675348      0.221851      0.435655     Biso  1.000000 H
   H57        1.0     0.778149      0.453498      0.102322     Biso  1.000000 H
   H58        1.0     0.324652      0.546502      0.231012     Biso  1.000000 H
   H59        1.0     0.221851      0.675348      0.564345     Biso  1.000000 H
   H60        1.0     0.453498      0.778149      0.897678     Biso  1.000000 H
   H61        1.0     0.217997      0.061254      0.212215     Biso  1.000000 H
   H62        1.0     0.938746      0.156744      0.878881     Biso  1.000000 H
   H63        1.0     0.843256      0.782003      0.545548     Biso  1.000000 H
   H64        1.0     0.061254      0.217997      0.787785     Biso  1.000000 H
   H65        1.0     0.156744      0.938746      0.121119     Biso  1.000000 H
   H66        1.0     0.782003      0.843256      0.454452     Biso  1.000000 H
   H67        1.0     0.190704      0.024136      0.444077     Biso  1.000000 H
   H68        1.0     0.975864      0.166568      0.110744     Biso  1.000000 H
   H69        1.0     0.833432      0.809296      0.777410     Biso  1.000000 H
   H70        1.0     0.024136      0.190704      0.555923     Biso  1.000000 H
   H71        1.0     0.166568      0.975864      0.889256     Biso  1.000000 H
   H72        1.0     0.809296      0.833432      0.222590     Biso  1.000000 H
   H73        1.0     0.190284      0.143275      0.398557     Biso  1.000000 H
   H74        1.0     0.856725      0.047009      0.065224     Biso  1.000000 H
   H75        1.0     0.952991      0.809716      0.731891     Biso  1.000000 H
   H76        1.0     0.143275      0.190284      0.601443     Biso  1.000000 H
   H77        1.0     0.047009      0.856725      0.934776     Biso  1.000000 H
   H78        1.0     0.809716      0.952991      0.268109     Biso  1.000000 H
   H79        1.0     0.246795      0.147124      0.587230     Biso  1.000000 H
   H80        1.0     0.852876      0.099671      0.253896     Biso  1.000000 H
   H81        1.0     0.900329      0.753205      0.920563     Biso  1.000000 H
   H82        1.0     0.147124      0.246795      0.412770     Biso  1.000000 H
   H83        1.0     0.099671      0.852876      0.746104     Biso  1.000000 H
   H84        1.0     0.753205      0.900329      0.079437     Biso  1.000000 H
   H85        1.0     0.321532      0.072954      0.537769     Biso  1.000000 H
   H86        1.0     0.927046      0.248578      0.204436     Biso  1.000000 H
   H87        1.0     0.751422      0.678468      0.871103     Biso  1.000000 H
   H88        1.0     0.072954      0.321532      0.462231     Biso  1.000000 H
   H89        1.0     0.248578      0.927046      0.795564     Biso  1.000000 H
   H90        1.0     0.678468      0.751422      0.128897     Biso  1.000000 H
   H91        1.0     0.303850      0.021546      0.327358     Biso  1.000000 H
   H92        1.0     0.978454      0.282304      0.994025     Biso  1.000000 H
   H93        1.0     0.717696      0.696150      0.660691     Biso  1.000000 H
   H94        1.0     0.021546      0.303850      0.672642     Biso  1.000000 H
   H95        1.0     0.282304      0.978454      0.005975     Biso  1.000000 H
   H96        1.0     0.696150      0.717696      0.339309     Biso  1.000000 H
   H97        1.0     0.312904      0.260789      0.393339     Biso  1.000000 H
   H98        1.0     0.739211      0.052115      0.060005     Biso  1.000000 H
   H99        1.0     0.947885      0.687096      0.726672     Biso  1.000000 H
   H100       1.0     0.260789      0.312904      0.606661     Biso  1.000000 H
   H101       1.0     0.052115      0.739211      0.939995     Biso  1.000000 H
   H102       1.0     0.687096      0.947885      0.273328     Biso  1.000000 H
   H103       1.0     0.296318      0.210556      0.179101     Biso  1.000000 H
   H104       1.0     0.789444      0.085761      0.845768     Biso  1.000000 H
   H105       1.0     0.914239      0.703682      0.512434     Biso  1.000000 H
   H106       1.0     0.210556      0.296318      0.820899     Biso  1.000000 H
   H107       1.0     0.085761      0.789444      0.154232     Biso  1.000000 H
   H108       1.0     0.703682      0.914239      0.487566     Biso  1.000000 H
   H109       1.0     0.355704      0.135796      0.127047     Biso  1.000000 H
   H110       1.0     0.864204      0.219908      0.793713     Biso  1.000000 H
   H111       1.0     0.780092      0.644296      0.460380     Biso  1.000000 H
   H112       1.0     0.135796      0.355704      0.872954     Biso  1.000000 H
   H113       1.0     0.219908      0.864204      0.206287     Biso  1.000000 H
   H114       1.0     0.644296      0.780092      0.539620     Biso  1.000000 H
   N1         1.0     0.495430      0.316893      0.780377     Biso  1.000000 N
   N2         1.0     0.683107      0.178538      0.447044     Biso  1.000000 N
   N3         1.0     0.821462      0.504570      0.113710     Biso  1.000000 N
   N4         1.0     0.316893      0.495430      0.219623     Biso  1.000000 N
   N5         1.0     0.178538      0.683107      0.552956     Biso  1.000000 N
   N6         1.0     0.504570      0.821462      0.886290     Biso  1.000000 N
   N7         1.0     0.375673      0.208850      0.355805     Biso  1.000000 N
   N8         1.0     0.791150      0.166823      0.022472     Biso  1.000000 N
   N9         1.0     0.833177      0.624327      0.689139     Biso  1.000000 N
   N10        1.0     0.208850      0.375673      0.644195     Biso  1.000000 N
   N11        1.0     0.166823      0.791150      0.977528     Biso  1.000000 N
   N12        1.0     0.624327      0.833177      0.310862     Biso  1.000000 N
