# Supplementary material for: High-Capacity, Cooperative CO2 Capture in a Diamine-Appended Metal–Organic Framework through a Combined Chemisorptive and Physisorptive Mechanism
Source: J Am Chem Soc. 2024 Feb 24;146(9):6072–83. doi: 10.1021/jacs.3c13381 (PMC10921408; doi:10.1021/jacs.3c13381)
Supplement: Supplementary file 2 — ja3c13381_si_002.zip [file ja3c13381_si_002.zip › Supporting Files/DFT simulation of the proposed structure/co2_150_phys_C.cif]

#======================================================================

# CRYSTAL DATA

#----------------------------------------------------------------------

data_VESTA_phase_1


_chemical_name_common                  'co2_150_phy'
_cell_length_a                         21.10860
_cell_length_b                         21.10860
_cell_length_c                         6.99025
_cell_angle_alpha                      90
_cell_angle_beta                       90
_cell_angle_gamma                      120
_space_group_name_H-M_alt              'P 1'
_space_group_IT_number                 1

loop_
_space_group_symop_operation_xyz
   'x, y, z'

loop_
   _atom_site_label
   _atom_site_occupancy
   _atom_site_fract_x
   _atom_site_fract_y
   _atom_site_fract_z
   _atom_site_adp_type
   _atom_site_B_iso_or_equiv
   _atom_site_type_symbol
   Mg1        1.0     0.598364      0.303543      0.168397     Biso  1.000000 Mg
   Mg2        1.0     0.696458      0.294821      0.835064     Biso  1.000000 Mg
   Mg3        1.0     0.705179      0.401636      0.501730     Biso  1.000000 Mg
   Mg4        1.0     0.303511      0.598334      0.830697     Biso  1.000000 Mg
   Mg5        1.0     0.401666      0.705177      0.497364     Biso  1.000000 Mg
   Mg6        1.0     0.294823      0.696489      0.164030     Biso  1.000000 Mg
   O1         1.0     0.599500      0.230443      0.979772     Biso  1.000000 O
   O2         1.0     0.769557      0.369057      0.646439     Biso  1.000000 O
   O3         1.0     0.630943      0.400500      0.313105     Biso  1.000000 O
   O4         1.0     0.624268      0.293764      0.624648     Biso  1.000000 O
   O5         1.0     0.706236      0.330504      0.291315     Biso  1.000000 O
   O6         1.0     0.669496      0.375732      0.957981     Biso  1.000000 O
   O7         1.0     0.546970      0.228762      0.388194     Biso  1.000000 O
   O8         1.0     0.771238      0.318208      0.054861     Biso  1.000000 O
   O9         1.0     0.681792      0.453030      0.721528     Biso  1.000000 O
   O10        1.0     0.501920      0.296492      0.075182     Biso  1.000000 O
   O11        1.0     0.703508      0.205428      0.741849     Biso  1.000000 O
   O12        1.0     0.794572      0.498080      0.408516     Biso  1.000000 O
   O13        1.0     0.394167      0.269185      0.935585     Biso  1.000000 O
   O14        1.0     0.730815      0.124982      0.602252     Biso  1.000000 O
   O15        1.0     0.875018      0.605833      0.268919     Biso  1.000000 O
   O16        1.0     0.423443      0.408259      0.163116     Biso  1.000000 O
   O17        1.0     0.591741      0.015185      0.829783     Biso  1.000000 O
   O18        1.0     0.984815      0.576557      0.496449     Biso  1.000000 O
   O19        1.0     0.408000      0.423277      0.835674     Biso  1.000000 O
   O20        1.0     0.576723      0.984723      0.502341     Biso  1.000000 O
   O21        1.0     0.015277      0.592000      0.169007     Biso  1.000000 O
   O22        1.0     0.230419      0.599539      0.019277     Biso  1.000000 O
   O23        1.0     0.400461      0.630880      0.685944     Biso  1.000000 O
   O24        1.0     0.369120      0.769581      0.352611     Biso  1.000000 O
   O25        1.0     0.293759      0.624280      0.374356     Biso  1.000000 O
   O26        1.0     0.375720      0.669479      0.041023     Biso  1.000000 O
   O27        1.0     0.330521      0.706241      0.707689     Biso  1.000000 O
   O28        1.0     0.228747      0.546999      0.610861     Biso  1.000000 O
   O29        1.0     0.453001      0.681748      0.277527     Biso  1.000000 O
   O30        1.0     0.318252      0.771253      0.944194     Biso  1.000000 O
   O31        1.0     0.296458      0.501917      0.924023     Biso  1.000000 O
   O32        1.0     0.498083      0.794541      0.590690     Biso  1.000000 O
   O33        1.0     0.205459      0.703542      0.257356     Biso  1.000000 O
   O34        1.0     0.269111      0.394112      0.063361     Biso  1.000000 O
   O35        1.0     0.605888      0.874999      0.730027     Biso  1.000000 O
   O36        1.0     0.125002      0.730889      0.396694     Biso  1.000000 O
   C1         1.0     0.545140      0.172287      0.892608     Biso  1.000000 C
   C2         1.0     0.827713      0.372853      0.559275     Biso  1.000000 C
   C3         1.0     0.627147      0.454860      0.225942     Biso  1.000000 C
   C4         1.0     0.532564      0.168510      0.689685     Biso  1.000000 C
   C5         1.0     0.831491      0.364054      0.356352     Biso  1.000000 C
   C6         1.0     0.635946      0.467436      0.023019     Biso  1.000000 C
   C7         1.0     0.483170      0.100679      0.606955     Biso  1.000000 C
   C8         1.0     0.899321      0.382491      0.273621     Biso  1.000000 C
   C9         1.0     0.617509      0.516830      0.940288     Biso  1.000000 C
   C10        1.0     0.442495      0.036594      0.713105     Biso  1.000000 C
   C11        1.0     0.963406      0.405900      0.379771     Biso  1.000000 C
   C12        1.0     0.594100      0.557505      0.046438     Biso  1.000000 C
   C13        1.0     0.448419      0.044232      0.915460     Biso  1.000000 C
   C14        1.0     0.955768      0.404187      0.582127     Biso  1.000000 C
   C15        1.0     0.595813      0.551581      0.248793     Biso  1.000000 C
   C16        1.0     0.498103      0.109382      0.001795     Biso  1.000000 C
   C17        1.0     0.890618      0.388721      0.668461     Biso  1.000000 C
   C18        1.0     0.611279      0.501897      0.335128     Biso  1.000000 C
   C19        1.0     0.570136      0.233379      0.560093     Biso  1.000000 C
   C20        1.0     0.766621      0.336757      0.226760     Biso  1.000000 C
   C21        1.0     0.663243      0.429864      0.893426     Biso  1.000000 C
   C22        1.0     0.459774      0.313587      0.574418     Biso  1.000000 C
   C23        1.0     0.686413      0.146187      0.241085     Biso  1.000000 C
   C24        1.0     0.853813      0.540226      0.907752     Biso  1.000000 C
   C25        1.0     0.404249      0.232186      0.536053     Biso  1.000000 C
   C26        1.0     0.767814      0.172062      0.202719     Biso  1.000000 C
   C27        1.0     0.827938      0.595751      0.869386     Biso  1.000000 C
   C28        1.0     0.367858      0.145037      0.254937     Biso  1.000000 C
   C29        1.0     0.854963      0.222821      0.921604     Biso  1.000000 C
   C30        1.0     0.777179      0.632142      0.588271     Biso  1.000000 C
   C31        1.0     0.307126      0.221296      0.300568     Biso  1.000000 C
   C32        1.0     0.778704      0.085830      0.967234     Biso  1.000000 C
   C33        1.0     0.914170      0.692874      0.633901     Biso  1.000000 C
   C34        1.0     0.240298      0.154571      0.388286     Biso  1.000000 C
   C35        1.0     0.845429      0.085727      0.054952     Biso  1.000000 C
   C36        1.0     0.914273      0.759702      0.721619     Biso  1.000000 C
   C37        1.0     0.232453      0.081513      0.319062     Biso  1.000000 C
   C38        1.0     0.918487      0.150939      0.985729     Biso  1.000000 C
   C39        1.0     0.849061      0.767547      0.652395     Biso  1.000000 C
   C40        1.0     0.303788      0.079925      0.354629     Biso  1.000000 C
   C41        1.0     0.920075      0.223863      0.021296     Biso  1.000000 C
   C42        1.0     0.776137      0.696212      0.687962     Biso  1.000000 C
   C43        1.0     0.462861      0.293972      0.927198     Biso  1.000000 C
   C44        1.0     0.706028      0.168888      0.593865     Biso  1.000000 C
   C45        1.0     0.831112      0.537139      0.260531     Biso  1.000000 C
   C46        1.0     0.414887      0.414918      0.999375     Biso  1.000000 C
   C47        1.0     0.585082      0.999969      0.666041     Biso  1.000000 C
   C48        1.0     0.000031      0.585113      0.332708     Biso  1.000000 C
   C49        1.0     0.172253      0.545175      0.106472     Biso  1.000000 C
   C50        1.0     0.454825      0.627078      0.773138     Biso  1.000000 C
   C51        1.0     0.372923      0.827747      0.439805     Biso  1.000000 C
   C52        1.0     0.168478      0.532596      0.309373     Biso  1.000000 C
   C53        1.0     0.467405      0.635882      0.976039     Biso  1.000000 C
   C54        1.0     0.364118      0.831522      0.642706     Biso  1.000000 C
   C55        1.0     0.100653      0.483204      0.392094     Biso  1.000000 C
   C56        1.0     0.516796      0.617448      0.058761     Biso  1.000000 C
   C57        1.0     0.382552      0.899347      0.725427     Biso  1.000000 C
   C58        1.0     0.036578      0.442508      0.285960     Biso  1.000000 C
   C59        1.0     0.557492      0.594070      0.952627     Biso  1.000000 C
   C60        1.0     0.405930      0.963422      0.619294     Biso  1.000000 C
   C61        1.0     0.044218      0.448426      0.083592     Biso  1.000000 C
   C62        1.0     0.551574      0.595793      0.750259     Biso  1.000000 C
   C63        1.0     0.404207      0.955782      0.416925     Biso  1.000000 C
   C64        1.0     0.109359      0.498145      0.997265     Biso  1.000000 C
   C65        1.0     0.501855      0.611213      0.663931     Biso  1.000000 C
   C66        1.0     0.388787      0.890641      0.330598     Biso  1.000000 C
   C67        1.0     0.233361      0.570163      0.438922     Biso  1.000000 C
   C68        1.0     0.429837      0.663198      0.105589     Biso  1.000000 C
   C69        1.0     0.336802      0.766639      0.772256     Biso  1.000000 C
   C70        1.0     0.313436      0.459619      0.424741     Biso  1.000000 C
   C71        1.0     0.540381      0.853817      0.091408     Biso  1.000000 C
   C72        1.0     0.146183      0.686565      0.758074     Biso  1.000000 C
   C73        1.0     0.232041      0.404069      0.462974     Biso  1.000000 C
   C74        1.0     0.595931      0.827972      0.129641     Biso  1.000000 C
   C75        1.0     0.172028      0.767959      0.796307     Biso  1.000000 C
   C76        1.0     0.145025      0.368220      0.744338     Biso  1.000000 C
   C77        1.0     0.631780      0.776805      0.411005     Biso  1.000000 C
   C78        1.0     0.223195      0.854975      0.077671     Biso  1.000000 C
   C79        1.0     0.220640      0.306780      0.698726     Biso  1.000000 C
   C80        1.0     0.693220      0.913861      0.365392     Biso  1.000000 C
   C81        1.0     0.086139      0.779360      0.032059     Biso  1.000000 C
   C82        1.0     0.153634      0.240114      0.611385     Biso  1.000000 C
   C83        1.0     0.759886      0.913520      0.278052     Biso  1.000000 C
   C84        1.0     0.086480      0.846366      0.944719     Biso  1.000000 C
   C85        1.0     0.080810      0.232750      0.680864     Biso  1.000000 C
   C86        1.0     0.767250      0.848060      0.347531     Biso  1.000000 C
   C87        1.0     0.151940      0.919190      0.014197     Biso  1.000000 C
   C88        1.0     0.079663      0.304284      0.645018     Biso  1.000000 C
   C89        1.0     0.695716      0.775379      0.311685     Biso  1.000000 C
   C90        1.0     0.224621      0.920337      0.978351     Biso  1.000000 C
   C91        1.0     0.293909      0.462817      0.071951     Biso  1.000000 C
   C92        1.0     0.537183      0.831092      0.738617     Biso  1.000000 C
   C93        1.0     0.168908      0.706091      0.405284     Biso  1.000000 C
   H1         1.0     0.416774      0.996983      0.005917     Biso  1.000000 H
   H2         1.0     0.003017      0.419791      0.672583     Biso  1.000000 H
   H3         1.0     0.580209      0.583226      0.339250     Biso  1.000000 H
   H4         1.0     0.505901      0.113006      0.155884     Biso  1.000000 H
   H5         1.0     0.886994      0.392894      0.822551     Biso  1.000000 H
   H6         1.0     0.607106      0.494099      0.489217     Biso  1.000000 H
   H7         1.0     0.481092      0.099065      0.452266     Biso  1.000000 H
   H8         1.0     0.900935      0.382027      0.118933     Biso  1.000000 H
   H9         1.0     0.617973      0.518908      0.785600     Biso  1.000000 H
   H10        1.0     0.432106      0.345748      0.580654     Biso  1.000000 H
   H11        1.0     0.654252      0.086358      0.247321     Biso  1.000000 H
   H12        1.0     0.913642      0.567894      0.913988     Biso  1.000000 H
   H13        1.0     0.500878      0.335727      0.460855     Biso  1.000000 H
   H14        1.0     0.664273      0.165151      0.127522     Biso  1.000000 H
   H15        1.0     0.834849      0.499122      0.794188     Biso  1.000000 H
   H16        1.0     0.357631      0.213784      0.631341     Biso  1.000000 H
   H17        1.0     0.786216      0.143847      0.298008     Biso  1.000000 H
   H18        1.0     0.856153      0.642369      0.964674     Biso  1.000000 H
   H19        1.0     0.430176      0.199661      0.562490     Biso  1.000000 H
   H20        1.0     0.800339      0.230515      0.229156     Biso  1.000000 H
   H21        1.0     0.769485      0.569824      0.895823     Biso  1.000000 H
   H22        1.0     0.417520      0.257014      0.240550     Biso  1.000000 H
   H23        1.0     0.742986      0.160506      0.907216     Biso  1.000000 H
   H24        1.0     0.839495      0.582480      0.573883     Biso  1.000000 H
   H25        1.0     0.420313      0.148171      0.278285     Biso  1.000000 H
   H26        1.0     0.851829      0.272142      0.944951     Biso  1.000000 H
   H27        1.0     0.727858      0.579687      0.611618     Biso  1.000000 H
   H28        1.0     0.550085      0.328995      0.742558     Biso  1.000000 H
   H29        1.0     0.671005      0.221090      0.409224     Biso  1.000000 H
   H30        1.0     0.778910      0.449915      0.075891     Biso  1.000000 H
   H31        1.0     0.220350      0.075356      0.165012     Biso  1.000000 H
   H32        1.0     0.924644      0.144994      0.831678     Biso  1.000000 H
   H33        1.0     0.855006      0.779650      0.498345     Biso  1.000000 H
   H34        1.0     0.186158      0.035646      0.391157     Biso  1.000000 H
   H35        1.0     0.964354      0.150512      0.057824     Biso  1.000000 H
   H36        1.0     0.849488      0.813842      0.724490     Biso  1.000000 H
   H37        1.0     0.191887      0.157787      0.348390     Biso  1.000000 H
   H38        1.0     0.842213      0.034100      0.015057     Biso  1.000000 H
   H39        1.0     0.965900      0.808113      0.681724     Biso  1.000000 H
   H40        1.0     0.243361      0.156855      0.545141     Biso  1.000000 H
   H41        1.0     0.843145      0.086506      0.211807     Biso  1.000000 H
   H42        1.0     0.913494      0.756639      0.878474     Biso  1.000000 H
   H43        1.0     0.314388      0.080829      0.508753     Biso  1.000000 H
   H44        1.0     0.919171      0.233560      0.175419     Biso  1.000000 H
   H45        1.0     0.766440      0.685612      0.842086     Biso  1.000000 H
   H46        1.0     0.299879      0.029556      0.299506     Biso  1.000000 H
   H47        1.0     0.970444      0.270323      0.966173     Biso  1.000000 H
   H48        1.0     0.729677      0.700121      0.632839     Biso  1.000000 H
   H49        1.0     0.316985      0.272866      0.363277     Biso  1.000000 H
   H50        1.0     0.727134      0.044119      0.029944     Biso  1.000000 H
   H51        1.0     0.955880      0.683015      0.696611     Biso  1.000000 H
   H52        1.0     0.301724      0.224526      0.146306     Biso  1.000000 H
   H53        1.0     0.775474      0.077198      0.812973     Biso  1.000000 H
   H54        1.0     0.922802      0.698276      0.479639     Biso  1.000000 H
   H55        1.0     0.358555      0.144631      0.100935     Biso  1.000000 H
   H56        1.0     0.855369      0.213925      0.767602     Biso  1.000000 H
   H57        1.0     0.786075      0.641445      0.434268     Biso  1.000000 H
   H58        1.0     0.996967      0.416736      0.993106     Biso  1.000000 H
   H59        1.0     0.583264      0.580232      0.659773     Biso  1.000000 H
   H60        1.0     0.419769      0.003033      0.326440     Biso  1.000000 H
   H61        1.0     0.112979      0.505948      0.843185     Biso  1.000000 H
   H62        1.0     0.494052      0.607031      0.509852     Biso  1.000000 H
   H63        1.0     0.392969      0.887021      0.176518     Biso  1.000000 H
   H64        1.0     0.099025      0.481131      0.546763     Biso  1.000000 H
   H65        1.0     0.518869      0.617894      0.213429     Biso  1.000000 H
   H66        1.0     0.382106      0.900975      0.880096     Biso  1.000000 H
   H67        1.0     0.345633      0.431972      0.418555     Biso  1.000000 H
   H68        1.0     0.568028      0.913661      0.085222     Biso  1.000000 H
   H69        1.0     0.086339      0.654368      0.751888     Biso  1.000000 H
   H70        1.0     0.335545      0.500709      0.538386     Biso  1.000000 H
   H71        1.0     0.499292      0.834837      0.205053     Biso  1.000000 H
   H72        1.0     0.165163      0.664455      0.871720     Biso  1.000000 H
   H73        1.0     0.213703      0.357417      0.367880     Biso  1.000000 H
   H74        1.0     0.642583      0.856286      0.034546     Biso  1.000000 H
   H75        1.0     0.143714      0.786297      0.701213     Biso  1.000000 H
   H76        1.0     0.199498      0.429954      0.436233     Biso  1.000000 H
   H77        1.0     0.570046      0.769544      0.102900     Biso  1.000000 H
   H78        1.0     0.230456      0.800502      0.769566     Biso  1.000000 H
   H79        1.0     0.256949      0.417294      0.758501     Biso  1.000000 H
   H80        1.0     0.582706      0.839656      0.425168     Biso  1.000000 H
   H81        1.0     0.160344      0.743051      0.091834     Biso  1.000000 H
   H82        1.0     0.148482      0.420806      0.720764     Biso  1.000000 H
   H83        1.0     0.579194      0.727676      0.387430     Biso  1.000000 H
   H84        1.0     0.272324      0.851518      0.054097     Biso  1.000000 H
   H85        1.0     0.328961      0.549999      0.256706     Biso  1.000000 H
   H86        1.0     0.450001      0.778962      0.923373     Biso  1.000000 H
   H87        1.0     0.221038      0.671039      0.590040     Biso  1.000000 H
   H88        1.0     0.074703      0.220757      0.834975     Biso  1.000000 H
   H89        1.0     0.779243      0.853947      0.501642     Biso  1.000000 H
   H90        1.0     0.146053      0.925297      0.168309     Biso  1.000000 H
   H91        1.0     0.034754      0.186543      0.609074     Biso  1.000000 H
   H92        1.0     0.813457      0.848211      0.275741     Biso  1.000000 H
   H93        1.0     0.151789      0.965246      0.942408     Biso  1.000000 H
   H94        1.0     0.156560      0.191541      0.651284     Biso  1.000000 H
   H95        1.0     0.808459      0.965019      0.317951     Biso  1.000000 H
   H96        1.0     0.034981      0.843440      0.984618     Biso  1.000000 H
   H97        1.0     0.155827      0.243111      0.454522     Biso  1.000000 H
   H98        1.0     0.756889      0.912717      0.121189     Biso  1.000000 H
   H99        1.0     0.087283      0.844173      0.787856     Biso  1.000000 H
   H100       1.0     0.080530      0.314800      0.490854     Biso  1.000000 H
   H101       1.0     0.685200      0.765731      0.157521     Biso  1.000000 H
   H102       1.0     0.234269      0.919470      0.824188     Biso  1.000000 H
   H103       1.0     0.029470      0.300738      0.700258     Biso  1.000000 H
   H104       1.0     0.699262      0.728732      0.366924     Biso  1.000000 H
   H105       1.0     0.271268      0.970530      0.033591     Biso  1.000000 H
   H106       1.0     0.272065      0.316300      0.635830     Biso  1.000000 H
   H107       1.0     0.683700      0.955764      0.302496     Biso  1.000000 H
   H108       1.0     0.044236      0.727935      0.969163     Biso  1.000000 H
   H109       1.0     0.223911      0.301425      0.853006     Biso  1.000000 H
   H110       1.0     0.698575      0.922486      0.519673     Biso  1.000000 H
   H111       1.0     0.077514      0.776089      0.186340     Biso  1.000000 H
   H112       1.0     0.144644      0.358998      0.898370     Biso  1.000000 H
   H113       1.0     0.641002      0.785646      0.565037     Biso  1.000000 H
   H114       1.0     0.214354      0.855356      0.231703     Biso  1.000000 H
   N1         1.0     0.498994      0.321311      0.754635     Biso  1.000000 N
   N2         1.0     0.678689      0.177683      0.421301     Biso  1.000000 N
   N3         1.0     0.822317      0.501006      0.087968     Biso  1.000000 N
   N4         1.0     0.377031      0.217698      0.329089     Biso  1.000000 N
   N5         1.0     0.782302      0.159332      0.995756     Biso  1.000000 N
   N6         1.0     0.840668      0.622970      0.662423     Biso  1.000000 N
   N7         1.0     0.321209      0.498885      0.244545     Biso  1.000000 N
   N8         1.0     0.501115      0.822324      0.911212     Biso  1.000000 N
   N9         1.0     0.177676      0.678791      0.577878     Biso  1.000000 N
   N10        1.0     0.217487      0.376920      0.670050     Biso  1.000000 N
   N11        1.0     0.623080      0.840567      0.336717     Biso  1.000000 N
   N12        1.0     0.159433      0.782513      0.003383     Biso  1.000000 N
