# Supplementary material for: High-Capacity, Cooperative CO2 Capture in a Diamine-Appended Metal–Organic Framework through a Combined Chemisorptive and Physisorptive Mechanism
Source: J Am Chem Soc. 2024 Feb 24;146(9):6072–83. doi: 10.1021/jacs.3c13381 (PMC10921408; doi:10.1021/jacs.3c13381)
Supplement: Supplementary file 2 — ja3c13381_si_002.zip [file ja3c13381_si_002.zip › Supporting Files/DFT simulation of the proposed structure/co2_150_phys_A.cif]

#======================================================================

# CRYSTAL DATA

#----------------------------------------------------------------------

data_VESTA_phase_1


_chemical_name_common                  'co2_150_phyCO2'
_cell_length_a                         21.13033
_cell_length_b                         21.13033
_cell_length_c                         7.09105
_cell_angle_alpha                      90
_cell_angle_beta                       90
_cell_angle_gamma                      120
_space_group_name_H-M_alt              'P 1'
_space_group_IT_number                 1

loop_
_space_group_symop_operation_xyz
   'x, y, z'

loop_
   _atom_site_label
   _atom_site_occupancy
   _atom_site_fract_x
   _atom_site_fract_y
   _atom_site_fract_z
   _atom_site_adp_type
   _atom_site_B_iso_or_equiv
   _atom_site_type_symbol
   Mg1        1.0     0.598783      0.303493      0.172457     Biso  1.000000 Mg
   Mg2        1.0     0.696507      0.295290      0.839123     Biso  1.000000 Mg
   Mg3        1.0     0.704710      0.401217      0.505790     Biso  1.000000 Mg
   Mg4        1.0     0.301599      0.598321      0.811889     Biso  1.000000 Mg
   Mg5        1.0     0.401679      0.703278      0.478556     Biso  1.000000 Mg
   Mg6        1.0     0.296722      0.698401      0.145222     Biso  1.000000 Mg
   O1         1.0     0.597777      0.231183      0.978601     Biso  1.000000 O
   O2         1.0     0.768817      0.366594      0.645267     Biso  1.000000 O
   O3         1.0     0.633406      0.402223      0.311934     Biso  1.000000 O
   O4         1.0     0.624933      0.294964      0.628284     Biso  1.000000 O
   O5         1.0     0.705036      0.329969      0.294951     Biso  1.000000 O
   O6         1.0     0.670031      0.375067      0.961617     Biso  1.000000 O
   O7         1.0     0.549342      0.229990      0.392076     Biso  1.000000 O
   O8         1.0     0.770010      0.319352      0.058743     Biso  1.000000 O
   O9         1.0     0.680648      0.450658      0.725409     Biso  1.000000 O
   O10        1.0     0.500511      0.296096      0.090879     Biso  1.000000 O
   O11        1.0     0.703904      0.204416      0.757546     Biso  1.000000 O
   O12        1.0     0.795584      0.499489      0.424213     Biso  1.000000 O
   O13        1.0     0.393717      0.269527      0.947137     Biso  1.000000 O
   O14        1.0     0.730473      0.124189      0.613804     Biso  1.000000 O
   O15        1.0     0.875811      0.606283      0.280470     Biso  1.000000 O
   O16        1.0     0.209213      0.168262      0.920722     Biso  1.000000 O
   O17        1.0     0.831738      0.040951      0.587388     Biso  1.000000 O
   O18        1.0     0.959049      0.790787      0.254055     Biso  1.000000 O
   O19        1.0     0.271726      0.105195      0.848653     Biso  1.000000 O
   O20        1.0     0.894805      0.166531      0.515319     Biso  1.000000 O
   O21        1.0     0.833469      0.728274      0.181986     Biso  1.000000 O
   O22        1.0     0.230232      0.600309      0.005381     Biso  1.000000 O
   O23        1.0     0.399691      0.629923      0.672047     Biso  1.000000 O
   O24        1.0     0.370077      0.769768      0.338714     Biso  1.000000 O
   O25        1.0     0.293916      0.625871      0.356574     Biso  1.000000 O
   O26        1.0     0.374129      0.668045      0.023241     Biso  1.000000 O
   O27        1.0     0.331955      0.706084      0.689907     Biso  1.000000 O
   O28        1.0     0.227727      0.550575      0.592006     Biso  1.000000 O
   O29        1.0     0.449425      0.677152      0.258673     Biso  1.000000 O
   O30        1.0     0.322848      0.772273      0.925340     Biso  1.000000 O
   O31        1.0     0.291090      0.498978      0.892564     Biso  1.000000 O
   O32        1.0     0.501022      0.792112      0.559231     Biso  1.000000 O
   O33        1.0     0.207888      0.708910      0.225897     Biso  1.000000 O
   O34        1.0     0.262658      0.390934      0.031267     Biso  1.000000 O
   O35        1.0     0.609066      0.871724      0.697934     Biso  1.000000 O
   O36        1.0     0.128276      0.737342      0.364601     Biso  1.000000 O
   C1         1.0     0.545280      0.172695      0.889259     Biso  1.000000 C
   C2         1.0     0.827305      0.372585      0.555926     Biso  1.000000 C
   C3         1.0     0.627415      0.454720      0.222592     Biso  1.000000 C
   C4         1.0     0.535022      0.169242      0.688185     Biso  1.000000 C
   C5         1.0     0.830758      0.365781      0.354852     Biso  1.000000 C
   C6         1.0     0.634219      0.464978      0.021519     Biso  1.000000 C
   C7         1.0     0.488595      0.101307      0.603422     Biso  1.000000 C
   C8         1.0     0.898693      0.387288      0.270089     Biso  1.000000 C
   C9         1.0     0.612712      0.511405      0.936755     Biso  1.000000 C
   C10        1.0     0.448083      0.036714      0.705246     Biso  1.000000 C
   C11        1.0     0.963286      0.411369      0.371913     Biso  1.000000 C
   C12        1.0     0.588631      0.551917      0.038579     Biso  1.000000 C
   C13        1.0     0.451023      0.043592      0.905108     Biso  1.000000 C
   C14        1.0     0.956408      0.407430      0.571774     Biso  1.000000 C
   C15        1.0     0.592570      0.548977      0.238441     Biso  1.000000 C
   C16        1.0     0.498013      0.109013      0.993601     Biso  1.000000 C
   C17        1.0     0.890987      0.389000      0.660267     Biso  1.000000 C
   C18        1.0     0.611000      0.501987      0.326934     Biso  1.000000 C
   C19        1.0     0.571910      0.234401      0.562160     Biso  1.000000 C
   C20        1.0     0.765599      0.337510      0.228826     Biso  1.000000 C
   C21        1.0     0.662490      0.428090      0.895493     Biso  1.000000 C
   C22        1.0     0.462256      0.313208      0.594836     Biso  1.000000 C
   C23        1.0     0.686792      0.149048      0.261502     Biso  1.000000 C
   C24        1.0     0.850952      0.537744      0.928169     Biso  1.000000 C
   C25        1.0     0.409561      0.231819      0.551128     Biso  1.000000 C
   C26        1.0     0.768181      0.177741      0.217795     Biso  1.000000 C
   C27        1.0     0.822259      0.590439      0.884462     Biso  1.000000 C
   C28        1.0     0.369631      0.143847      0.276267     Biso  1.000000 C
   C29        1.0     0.856154      0.225784      0.942934     Biso  1.000000 C
   C30        1.0     0.774216      0.630369      0.609601     Biso  1.000000 C
   C31        1.0     0.315410      0.225933      0.319152     Biso  1.000000 C
   C32        1.0     0.774067      0.089477      0.985819     Biso  1.000000 C
   C33        1.0     0.910523      0.684590      0.652486     Biso  1.000000 C
   C34        1.0     0.246445      0.161535      0.404417     Biso  1.000000 C
   C35        1.0     0.838465      0.084910      0.071084     Biso  1.000000 C
   C36        1.0     0.915090      0.753555      0.737751     Biso  1.000000 C
   C37        1.0     0.234640      0.085920      0.346899     Biso  1.000000 C
   C38        1.0     0.914080      0.148720      0.013566     Biso  1.000000 C
   C39        1.0     0.851280      0.765360      0.680232     Biso  1.000000 C
   C40        1.0     0.304309      0.080734      0.376303     Biso  1.000000 C
   C41        1.0     0.919266      0.223575      0.042970     Biso  1.000000 C
   C42        1.0     0.776425      0.695691      0.709637     Biso  1.000000 C
   C43        1.0     0.462093      0.293787      0.942726     Biso  1.000000 C
   C44        1.0     0.706213      0.168306      0.609393     Biso  1.000000 C
   C45        1.0     0.831694      0.537907      0.276060     Biso  1.000000 C
   C46        1.0     0.241499      0.137709      0.885278     Biso  1.000000 C
   C47        1.0     0.862291      0.103790      0.551945     Biso  1.000000 C
   C48        1.0     0.896210      0.758501      0.218612     Biso  1.000000 C
   C49        1.0     0.171475      0.548147      0.094269     Biso  1.000000 C
   C50        1.0     0.451853      0.623327      0.760936     Biso  1.000000 C
   C51        1.0     0.376673      0.828525      0.427602     Biso  1.000000 C
   C52        1.0     0.167772      0.537401      0.295256     Biso  1.000000 C
   C53        1.0     0.462599      0.630371      0.961923     Biso  1.000000 C
   C54        1.0     0.369629      0.832228      0.628589     Biso  1.000000 C
   C55        1.0     0.099951      0.490008      0.379029     Biso  1.000000 C
   C56        1.0     0.509992      0.609943      0.045696     Biso  1.000000 C
   C57        1.0     0.390057      0.900049      0.712362     Biso  1.000000 C
   C58        1.0     0.035672      0.448687      0.276536     Biso  1.000000 C
   C59        1.0     0.551313      0.586984      0.943203     Biso  1.000000 C
   C60        1.0     0.413016      0.964328      0.609869     Biso  1.000000 C
   C61        1.0     0.042590      0.452955      0.076742     Biso  1.000000 C
   C62        1.0     0.547045      0.589635      0.743409     Biso  1.000000 C
   C63        1.0     0.410365      0.957410      0.410075     Biso  1.000000 C
   C64        1.0     0.107809      0.501185      0.989214     Biso  1.000000 C
   C65        1.0     0.498815      0.606624      0.655880     Biso  1.000000 C
   C66        1.0     0.393376      0.892191      0.322547     Biso  1.000000 C
   C67        1.0     0.232836      0.573548      0.422198     Biso  1.000000 C
   C68        1.0     0.426452      0.659288      0.088865     Biso  1.000000 C
   C69        1.0     0.340712      0.767164      0.755532     Biso  1.000000 C
   C70        1.0     0.303106      0.456415      0.388714     Biso  1.000000 C
   C71        1.0     0.543585      0.846691      0.055381     Biso  1.000000 C
   C72        1.0     0.153309      0.696894      0.722047     Biso  1.000000 C
   C73        1.0     0.221395      0.404262      0.432583     Biso  1.000000 C
   C74        1.0     0.595738      0.817132      0.099249     Biso  1.000000 C
   C75        1.0     0.182868      0.778605      0.765916     Biso  1.000000 C
   C76        1.0     0.137117      0.369401      0.717323     Biso  1.000000 C
   C77        1.0     0.630599      0.767716      0.383990     Biso  1.000000 C
   C78        1.0     0.232284      0.862883      0.050656     Biso  1.000000 C
   C79        1.0     0.211140      0.306971      0.663118     Biso  1.000000 C
   C80        1.0     0.693029      0.904168      0.329785     Biso  1.000000 C
   C81        1.0     0.095832      0.788860      0.996452     Biso  1.000000 C
   C82        1.0     0.142920      0.240565      0.581127     Biso  1.000000 C
   C83        1.0     0.759435      0.902355      0.247794     Biso  1.000000 C
   C84        1.0     0.097645      0.857080      0.914460     Biso  1.000000 C
   C85        1.0     0.071617      0.233741      0.658986     Biso  1.000000 C
   C86        1.0     0.766260      0.837876      0.325653     Biso  1.000000 C
   C87        1.0     0.162124      0.928383      0.992319     Biso  1.000000 C
   C88        1.0     0.069985      0.305105      0.626700     Biso  1.000000 C
   C89        1.0     0.694895      0.764880      0.293367     Biso  1.000000 C
   C90        1.0     0.235120      0.930015      0.960034     Biso  1.000000 C
   C91        1.0     0.287083      0.459237      0.039149     Biso  1.000000 C
   C92        1.0     0.540763      0.827847      0.705815     Biso  1.000000 C
   C93        1.0     0.172153      0.712917      0.372482     Biso  1.000000 C
   H1         1.0     0.418687      0.995987      0.992446     Biso  1.000000 H
   H2         1.0     0.004013      0.422701      0.659113     Biso  1.000000 H
   H3         1.0     0.577299      0.581313      0.325779     Biso  1.000000 H
   H4         1.0     0.503304      0.112329      0.146222     Biso  1.000000 H
   H5         1.0     0.887671      0.390975      0.812888     Biso  1.000000 H
   H6         1.0     0.609025      0.496696      0.479555     Biso  1.000000 H
   H7         1.0     0.488770      0.100217      0.450887     Biso  1.000000 H
   H8         1.0     0.899783      0.388553      0.117553     Biso  1.000000 H
   H9         1.0     0.611447      0.511230      0.784220     Biso  1.000000 H
   H10        1.0     0.432595      0.343378      0.602556     Biso  1.000000 H
   H11        1.0     0.656622      0.089216      0.269223     Biso  1.000000 H
   H12        1.0     0.910784      0.567405      0.935889     Biso  1.000000 H
   H13        1.0     0.504265      0.337956      0.485564     Biso  1.000000 H
   H14        1.0     0.662044      0.166309      0.152231     Biso  1.000000 H
   H15        1.0     0.833691      0.495735      0.818898     Biso  1.000000 H
   H16        1.0     0.362706      0.210879      0.644191     Biso  1.000000 H
   H17        1.0     0.789121      0.151827      0.310857     Biso  1.000000 H
   H18        1.0     0.848173      0.637294      0.977524     Biso  1.000000 H
   H19        1.0     0.437218      0.200926      0.574772     Biso  1.000000 H
   H20        1.0     0.799074      0.236292      0.241439     Biso  1.000000 H
   H21        1.0     0.763708      0.562782      0.908105     Biso  1.000000 H
   H22        1.0     0.424806      0.256081      0.259957     Biso  1.000000 H
   H23        1.0     0.743919      0.168726      0.926624     Biso  1.000000 H
   H24        1.0     0.831275      0.575194      0.593290     Biso  1.000000 H
   H25        1.0     0.420714      0.144230      0.299794     Biso  1.000000 H
   H26        1.0     0.855770      0.276484      0.966461     Biso  1.000000 H
   H27        1.0     0.723516      0.579286      0.633128     Biso  1.000000 H
   H28        1.0     0.550080      0.325849      0.765072     Biso  1.000000 H
   H29        1.0     0.674151      0.224231      0.431739     Biso  1.000000 H
   H30        1.0     0.775769      0.449920      0.098405     Biso  1.000000 H
   H31        1.0     0.218637      0.075752      0.198012     Biso  1.000000 H
   H32        1.0     0.924248      0.142885      0.864679     Biso  1.000000 H
   H33        1.0     0.857115      0.781363      0.531345     Biso  1.000000 H
   H34        1.0     0.188942      0.043069      0.427061     Biso  1.000000 H
   H35        1.0     0.956931      0.145872      0.093728     Biso  1.000000 H
   H36        1.0     0.854128      0.811058      0.760394     Biso  1.000000 H
   H37        1.0     0.199940      0.166978      0.359115     Biso  1.000000 H
   H38        1.0     0.833022      0.032962      0.025782     Biso  1.000000 H
   H39        1.0     0.967038      0.800060      0.692449     Biso  1.000000 H
   H40        1.0     0.248670      0.166040      0.558045     Biso  1.000000 H
   H41        1.0     0.833960      0.082630      0.224711     Biso  1.000000 H
   H42        1.0     0.917370      0.751330      0.891378     Biso  1.000000 H
   H43        1.0     0.315768      0.080850      0.527115     Biso  1.000000 H
   H44        1.0     0.919150      0.234918      0.193781     Biso  1.000000 H
   H45        1.0     0.765082      0.684232      0.860448     Biso  1.000000 H
   H46        1.0     0.297020      0.029262      0.319662     Biso  1.000000 H
   H47        1.0     0.970738      0.267757      0.986329     Biso  1.000000 H
   H48        1.0     0.732243      0.702980      0.652996     Biso  1.000000 H
   H49        1.0     0.327568      0.277874      0.383139     Biso  1.000000 H
   H50        1.0     0.722126      0.049694      0.049805     Biso  1.000000 H
   H51        1.0     0.950306      0.672432      0.716472     Biso  1.000000 H
   H52        1.0     0.311105      0.231189      0.167938     Biso  1.000000 H
   H53        1.0     0.768811      0.079916      0.834605     Biso  1.000000 H
   H54        1.0     0.920084      0.688895      0.501271     Biso  1.000000 H
   H55        1.0     0.360718      0.143482      0.124596     Biso  1.000000 H
   H56        1.0     0.856518      0.217235      0.791263     Biso  1.000000 H
   H57        1.0     0.782765      0.639283      0.457929     Biso  1.000000 H
   H58        1.0     0.995171      0.420567      0.988807     Biso  1.000000 H
   H59        1.0     0.579433      0.574604      0.655474     Biso  1.000000 H
   H60        1.0     0.425396      0.004829      0.322141     Biso  1.000000 H
   H61        1.0     0.111156      0.507266      0.836779     Biso  1.000000 H
   H62        1.0     0.492734      0.603890      0.503445     Biso  1.000000 H
   H63        1.0     0.396110      0.888843      0.170112     Biso  1.000000 H
   H64        1.0     0.098777      0.489505      0.531556     Biso  1.000000 H
   H65        1.0     0.510495      0.609272      0.198223     Biso  1.000000 H
   H66        1.0     0.390728      0.901223      0.864890     Biso  1.000000 H
   H67        1.0     0.332302      0.425783      0.380096     Biso  1.000000 H
   H68        1.0     0.574217      0.906519      0.046763     Biso  1.000000 H
   H69        1.0     0.093481      0.667698      0.713429     Biso  1.000000 H
   H70        1.0     0.328117      0.497692      0.499734     Biso  1.000000 H
   H71        1.0     0.502308      0.830425      0.166400     Biso  1.000000 H
   H72        1.0     0.169575      0.671883      0.833067     Biso  1.000000 H
   H73        1.0     0.199712      0.357359      0.338575     Biso  1.000000 H
   H74        1.0     0.642641      0.842352      0.005242     Biso  1.000000 H
   H75        1.0     0.157648      0.800288      0.671909     Biso  1.000000 H
   H76        1.0     0.191190      0.432811      0.411249     Biso  1.000000 H
   H77        1.0     0.567189      0.758379      0.077916     Biso  1.000000 H
   H78        1.0     0.241622      0.808810      0.744583     Biso  1.000000 H
   H79        1.0     0.248873      0.417904      0.722275     Biso  1.000000 H
   H80        1.0     0.582096      0.830969      0.388942     Biso  1.000000 H
   H81        1.0     0.169031      0.751127      0.055608     Biso  1.000000 H
   H82        1.0     0.140555      0.421936      0.694295     Biso  1.000000 H
   H83        1.0     0.578064      0.718619      0.360961     Biso  1.000000 H
   H84        1.0     0.281381      0.859445      0.027628     Biso  1.000000 H
   H85        1.0     0.319264      0.546368      0.221231     Biso  1.000000 H
   H86        1.0     0.453632      0.772896      0.887898     Biso  1.000000 H
   H87        1.0     0.227104      0.680736      0.554565     Biso  1.000000 H
   H88        1.0     0.068053      0.222199      0.811057     Biso  1.000000 H
   H89        1.0     0.777801      0.845853      0.477724     Biso  1.000000 H
   H90        1.0     0.154147      0.931947      0.144390     Biso  1.000000 H
   H91        1.0     0.024583      0.187609      0.591800     Biso  1.000000 H
   H92        1.0     0.812391      0.836974      0.258467     Biso  1.000000 H
   H93        1.0     0.163026      0.975417      0.925133     Biso  1.000000 H
   H94        1.0     0.145936      0.191910      0.617502     Biso  1.000000 H
   H95        1.0     0.808090      0.954026      0.284169     Biso  1.000000 H
   H96        1.0     0.045974      0.854064      0.950835     Biso  1.000000 H
   H97        1.0     0.142819      0.243494      0.426467     Biso  1.000000 H
   H98        1.0     0.756506      0.899325      0.093134     Biso  1.000000 H
   H99        1.0     0.100675      0.857181      0.759801     Biso  1.000000 H
   H100       1.0     0.067845      0.314748      0.475208     Biso  1.000000 H
   H101       1.0     0.685252      0.753097      0.141874     Biso  1.000000 H
   H102       1.0     0.246903      0.932155      0.808541     Biso  1.000000 H
   H103       1.0     0.020949      0.301870      0.688405     Biso  1.000000 H
   H104       1.0     0.698130      0.719079      0.355071     Biso  1.000000 H
   H105       1.0     0.280921      0.979051      0.021738     Biso  1.000000 H
   H106       1.0     0.261408      0.315794      0.595550     Biso  1.000000 H
   H107       1.0     0.684206      0.945614      0.262216     Biso  1.000000 H
   H108       1.0     0.054386      0.738592      0.928883     Biso  1.000000 H
   H109       1.0     0.216326      0.301918      0.814433     Biso  1.000000 H
   H110       1.0     0.698082      0.914409      0.481099     Biso  1.000000 H
   H111       1.0     0.085592      0.783674      0.147766     Biso  1.000000 H
   H112       1.0     0.139182      0.361216      0.868881     Biso  1.000000 H
   H113       1.0     0.638784      0.777966      0.535548     Biso  1.000000 H
   H114       1.0     0.222034      0.860818      0.202215     Biso  1.000000 H
   N1         1.0     0.499825      0.320319      0.774305     Biso  1.000000 N
   N2         1.0     0.679681      0.179506      0.440972     Biso  1.000000 N
   N3         1.0     0.820494      0.500175      0.107638     Biso  1.000000 N
   N4         1.0     0.382759      0.218091      0.347540     Biso  1.000000 N
   N5         1.0     0.781909      0.164668      0.014207     Biso  1.000000 N
   N6         1.0     0.835332      0.617241      0.680873     Biso  1.000000 N
   N7         1.0     0.311625      0.495311      0.210862     Biso  1.000000 N
   N8         1.0     0.504689      0.816313      0.877529     Biso  1.000000 N
   N9         1.0     0.183687      0.688375      0.544195     Biso  1.000000 N
   N10        1.0     0.208391      0.377373      0.637058     Biso  1.000000 N
   N11        1.0     0.622627      0.831017      0.303725     Biso  1.000000 N
   N12        1.0     0.168983      0.791609      0.970392     Biso  1.000000 N
